# Supplementary material for: Lithographic patterning of conformal thin films on 3D structures using Scaffold-architected Lift-off masks
Source: Nat Commun. 2026 Jul 14;17:6201. doi: 10.1038/s41467-026-75538-z (PMC13369500; doi:10.1038/s41467-026-75538-z)
Supplement: Supplementary file 3 — Source Data [file 41467_2026_75538_MOESM3_ESM.xlsx]

## Sheet: Figure3b
design(um)	dimension(um)	err(um)
0.5	0.4425	-0.0575
1	1.0025	0.0025
1.5	1.486	-0.014
2	1.9915	-0.0085
2.5	2.509	0.009
3	3.0265	0.0265
3.5	3.5115	0.0115
4	3.984	-0.016
4.5	4.4835	-0.0165
5	5.063	0.063
5.5	5.5535	0.0535
6	6.0475	0.0475
6.5	6.52	0.02
7	6.9925	-0.0075
7.5	7.464	-0.036
8	7.99	-0.01
0.5	0.4515	-0.0485
1	1.0365	0.0365
1.5	1.531	0.031
2	1.958	-0.042
2.5	2.5095	0.0095
3	3.0265	0.0265
3.5	3.5115	0.0115
4	3.984	-0.016
4.5	4.5105	0.0105
5	5.0495	0.0495
5.5	5.5085	0.0085
6	6.007	0.007
6.5	6.5335	0.0335
7	7.0195	0.0195
7.5	7.5045	0.0045
8	8.055	0.055
0.5	0.469	-0.031
1	1.025	0.025
1.5	1.531	0.031
2	1.958	-0.042
2.5	2.543	0.043
3	2.986	-0.014
3.5	3.525	0.025
4	4.038	0.038
4.5	4.537	0.037
5	4.9955	-0.0045
5.5	5.549	0.049
6	6.0205	0.0205
6.5	6.5065	0.0065
7	7.033	0.033
7.5	7.5315	0.0315
8	8.045	0.045

## Sheet: Figure4
20nm-Ta-Square																		20nm-Ag-Square																		100nm-Ag-Square
0.5	1	1.5	2	2.5	3	3.5	4	4.5	5	5.5	6	6.5	7	7.5	8	9		0.5	1	1.5	2	2.5	3	3.5	4	4.5	5	5.5	6	6.5	7	7.5	8	9		Height	0.5	1	1.5	2	2.5	3	3.5	4	4.5	5	5.5	6	6.5
6	17	17																3	4	10	14	22														1	1	14				20	9	14	14	12	18	18	18
6	12	19	17	27														1	3	4	9	12	16													1.5	1	8	8	14	17	14	14	14
1	6	6	12	17														1	3	4	7	9	9	10	17											2	1	6	12	8	8	8
1	6	12	12	12	11	19												1	3	3	4	3	3	9	10	12	13	17						24		2.5	1	6	8	8	8	8	17	14
1	6	6	6	8	8	8	15	16	17	27								1	3	3	4	3	3	3	8	9	10	10	12	13	14	17	14	14		3	1	3	6	4	6	6	8	9	20				21
1	1	1	1	6	8	6	6	12	16	11	15	17	17					1	3	3	3	3	3	4	8	9	9	10	12	10	12	12	13	14		3.5	1	3	3	1	8	8	8	8	8	12	14	20	20
1	1	1	1	1	6	8	8	15	6	6	15	15	19	27	27			1	3	3	3	3	3	4	9	8	7	9	10	10	10	10	10	12		4	1	1	3	3	3	5	5	8	6	5	8	9	18
1	1	1	1	1	6	6	6	6	6	11	15	17	17	15	15			1	3	3	3	3	3	5	7	5	5	9	10	10	10	10	10	10		4.5	0	1	3	3	3	3	3	8	6	3	3	8	12
1	1	1	1	1	1	6	6	6	6	11	6	6	15	15	15	15		1	1	3	3	3	3	3	3	3	5	5	9	8	9	9	9	10		5	0	1	1	1	1	3	5	5	3	3	3	8	8
1	1	1	1	1	1	1	6	6	6	6	6	6	6	16	16	17		1	1	3	3	3	3	3	3	3	3	8	8	3	8	9	9	10		5.5	0	1	1	1	1	1	3	3	3	3	3	3	3
1	1	1	1	1	1	1	1	1	1	1	6	6	16	15	15	15		1	1	3	3	3	3	3	3	3	3	3	3	8	9	9	10	10		6	0	1	1	1	1	1	1	3	3	3	3	3	3
1	1	1	1	1	1	1	1	1	1	1	1	6	11	11	12	12		1	1	3	3	3	3	3	3	3	3	3	3	3	3	9	9	9		6.5	0	1	1	1	1	1	3	3	3	3	3	3	3
1	1	1	1	1	1	1	1	1	1	1	1	6	11	11	11	12		1	1	1	2	3	3	3	3	3	3	3	3	3	3	9	9	9		7	0	1	1	1	1	1	1	3	3	3	3	3	3
1	1	1	1	1	1	1	1	1	1	1	6	6	6	6	6	12		1	1	1	1	2	3	3	3	3	2	2	2	3	3	3	3	3		7.5	0	1	1	1	1	1	1	1	1	1	3	3	3
0	1	1	1	1	1	1	6	1	1	6	6	6	6	6	6	6		1	1	1	1	2	2	2	3	2	2	3	2	3	3	3	3	3		8	0	1	1	1	1	1	1	1	1	1	3	3	3
0	1	1	1	1	1	1	1	1	1	6	6	6	6	6	6	6		0	1	1	2	2	3	3	3	3	3	3	3	3	3	3	3	3		8.5	0	1	1	1	1	1	1	1	1	3	3	3	3
0	1	1	1	1	1	1	1	6	6	6	6	6	6	6	6	1		0	1	2	2	3	3	3	3	3	3	2	2	3	3	3	3	3		9	0	1	1	1	1	1	1	1	1	3	3	3	3
0	1	1	1	1	1	1	1	1	1	6	6	6	6	6	6	6		0	1	2	1	2	2	2	2	3	3	3	2	3	3	3	3	3		9.5	0	0	1	1	1	1	1	3	3	1	0	3	3
20nm-Ag-Rectangle-2um×Side length
Height	2	2.5	3	3.5	4	4.5	5	5.5	6	6.5	7	7.5	8	8.5	9	9.5	10	10.5	11	11.5	12	12.5	13
1	9	13	18	21	25	10	10	12	13	13	14	13	25				18						22
1.5	10	10	10	10	13	10	12	10	10	10	13	13	10	10	13	13	10	13	10	10	10	13	10
2	9	5	10	9	9	9	13	10	10	9	10	10	3	10	8	9	10	9	8	9	10	3	10
2.5	10	9	9	7	9	9	9	8	9	9	8	8	7	9	5	9	9	9	7	9	8	8	5
3	5	5	3	8	7	5	6	3	3	3	8	8	8	3	7	8	8	3	3	3	3	3	3
3.5	3	3	7	3	9	3	6	3	3	3	3	3	3	3	3	3	3	6	3	3	3	3	3
4	3	3	3	3	2	3	3	3	3	3	1	3	3	3	3	3	2	3	3	3	3	3	3
4.5	3	3	3	3	3	3	3	3	3	3	3	3	3	3	3	3	3	3	3	3	3	3	3
5	2	3	3	3	3	3	3	3	3	3	3	3	3	3	3	3	3	3	3	3	3	3	3
5.5	3	3	3	3	3	3	3	3	3	3	3	1	3	3	3	3	3	3	3	3	3	3	2
6	1	3	3	3	3	3	3	3	3	3	3	3	3	2	3	3	3	3	3	3	2	3	2
6.5	3	3	3	3	3	3	3	3	2	2	1	1	3	2	1	3	3	3	1	2	1	1	2
[truncated: 7 more columns]

## Sheet: Figure6a
time(s)	V(V)	I_2D(A)	I_3D(A)
0	-0.499973	-0.000194676	-0.000138338
0.0876033	-0.493967	-0.000192338	-0.000136673
0.17519	-0.487936	-0.000189991	-0.000135007
0.262781	-0.481936	-0.000187654	-0.000133347
0.350355	-0.475901	-0.000185306	-0.000131679
0.43794	-0.469898	-0.000182969	-0.000130015
0.52552	-0.463833	-0.000180607	-0.000128339
0.613115	-0.457831	-0.000178271	-0.00012668
0.70071	-0.451788	-0.000175919	-0.000125008
0.7883	-0.445786	-0.000173582	-0.000123348
0.875892	-0.43972	-0.00017122	-0.000121667
0.963475	-0.433722	-0.000168885	-0.000120011
1.05107	-0.427683	-0.000166534	-0.000118339
1.13865	-0.421683	-0.000164198	-0.000116679
1.22623	-0.415653	-0.000161851	-0.000115012
1.31383	-0.409647	-0.000159513	-0.00011335
1.40141	-0.40358	-0.00015715	-0.000111673
1.48899	-0.397581	-0.000154815	-0.000110013
1.57659	-0.391546	-0.000152465	-0.000108344
1.66417	-0.385541	-0.000150128	-0.000106681
1.75177	-0.379476	-0.000147767	-0.000105003
1.83934	-0.373476	-0.000145431	-0.000103343
1.92692	-0.367438	-0.00014308	-0.000101673
2.01452	-0.361436	-0.000140744	-0.000100013
2.10211	-0.355371	-0.000138382	-9.83e-05
2.18969	-0.349374	-0.000136047	-9.67e-05
2.27727	-0.343334	-0.000133696	-9.5e-05
2.36487	-0.337335	-0.00013136	-9.33e-05
2.45245	-0.331337	-0.000129025	-9.17e-05
2.54002	-0.325296	-0.000126673	-9e-05
2.6276	-0.31929	-0.000124342	-8.83e-05
2.7152	-0.313225	-0.00012198	-8.67e-05
2.8028	-0.307225	-0.000119644	-8.5e-05
2.89038	-0.301187	-0.000117293	-8.33e-05
2.97798	-0.295188	-0.000114957	-8.17e-05
3.06556	-0.289121	-0.000112595	-8e-05
3.15316	-0.283118	-0.000110257	-7.83e-05
3.24075	-0.277083	-0.000107908	-7.67e-05
3.32834	-0.271084	-0.000105572	-7.5e-05
3.41593	-0.265051	-0.000103223	-7.33e-05
3.50352	-0.259044	-0.000100883	-7.17e-05
3.7494	-0.252962	-9.85e-05	-7e-05
3.83699	-0.246964	-9.62e-05	-6.83e-05
3.92458	-0.240926	-9.38e-05	-6.67e-05
4.01218	-0.234926	-9.15e-05	-6.5e-05
4.09978	-0.228862	-8.91e-05	-6.33e-05
4.18737	-0.222861	-8.68e-05	-6.17e-05
4.27496	-0.216824	-8.44e-05	-6e-05
4.36254	-0.210826	-8.21e-05	-5.83e-05
4.45012	-0.204793	-7.97e-05	-5.67e-05
4.53771	-0.198769	-7.74e-05	-5.5e-05
4.62528	-0.192745	-7.5e-05	-5.33e-05
4.71288	-0.18672	-7.27e-05	-5.17e-05
4.80046	-0.180702	-7.04e-05	-5e-05
4.88807	-0.174676	-6.8e-05	-4.83e-05
4.97565	-0.168654	-6.57e-05	-4.67e-05
5.06325	-0.162628	-6.33e-05	-4.5e-05
5.15085	-0.156604	-6.1e-05	-4.33e-05
5.23842	-0.150582	-5.86e-05	-4.17e-05
5.32602	-0.14456	-5.63e-05	-4e-05
5.41361	-0.13854	-5.39e-05	-3.83e-05
5.50118	-0.132514	-5.16e-05	-3.67e-05
5.58877	-0.126488	-4.93e-05	-3.5e-05
5.67635	-0.120462	-4.69e-05	-3.33e-05
5.76395	-0.114445	-4.46e-05	-3.17e-05
5.85154	-0.108423	-4.22e-05	-3e-05
5.93913	-0.102399	-3.99e-05	-2.83e-05
6.02672	-0.0963733	-3.75e-05	-2.67e-05
6.1143	-0.0903478	-3.52e-05	-2.5e-05
6.2019	-0.0843263	-3.28e-05	-2.33e-05
6.28947	-0.0783036	-3.05e-05	-2.17e-05
6.37706	-0.072282	-2.81e-05	-2e-05
6.46466	-0.0662559	-2.58e-05	-1.83e-05
6.55225	-0.0602315	-2.35e-05	-1.67e-05
6.63984	-0.0542093	-2.11e-05	-1.5e-05
6.72742	-0.0481867	-1.88e-05	-1.33e-05
6.81502	-0.0421641	-1.64e-05	-1.17e-05
6.90259	-0.0361383	-1.41e-05	-1e-05
6.99019	-0.0301136	-1.17e-05	-8.33e-06
7.24003	-0.0240739	-9.37e-06	-6.66e-06
7.32764	-0.0180703	-7.05e-06	-5.01e-06
7.41524	-0.0120463	-4.7e-06	-3.34e-06
7.50283	-0.0060229	-2.35e-06	-1.67e-06
7.79423	6.14813e-06	-6.03e-09	-4.53e-09
8.35655	0.00602336	2.34e-06	1.66e-06
8.44414	0.0120462	4.68e-06	3.33e-06
8.5317	0.0180697	7.03e-06	4.99e-06
8.6193	0.0240727	9.36e-06	6.66e-06
9.01856	0.0301184	1.17e-05	8.32e-06
9.10613	0.0361442	1.41e-05	9.99e-06
9.19372	0.0421629	1.64e-05	1.17e-05
9.28131	0.0481879	1.88e-05	1.33e-05
9.36888	0.0542073	2.11e-05	1.5e-05
9.45647	0.0602321	2.34e-05	1.67e-05
9.54405	0.0662556	2.58e-05	1.83e-05
9.63164	0.0722799	2.81e-05	2e-05
9.71922	0.0783046	3.05e-05	2.17e-05
9.8068	0.0843209	3.28e-05	2.33e-05
9.89438	0.0903458	3.52e-05	2.5e-05
9.98195	0.0963694	3.75e-05	2.67e-05
10.0695	0.102394	3.99e-05	2.83e-05
10.1571	0.108418	4.22e-05	3e-05
10.2447	0.114442	4.46e-05	3.17e-05
10.3323	0.12046	4.69e-05	3.33e-05
10.4198	0.126484	4.92e-05	3.5e-05
10.5074	0.132508	5.16e-05	3.67e-05
10.595	0.138534	5.39e-05	3.83e-05
10.6826	0.144557	5.63e-05	4e-05
10.7702	0.150576	5.86e-05	4.17e-05
10.8577	0.156599	6.1e-05	4.33e-05
10.9453	0.162624	6.33e-05	4.5e-05
11.0329	0.168648	6.57e-05	4.67e-05
11.1205	0.174672	6.8e-05	4.83e-05
11.2081	0.180697	7.04e-05	5e-05
11.2957	0.186714	7.27e-05	5.17e-05
11.3833	0.192741	7.5e-05	5.33e-05
11.471	0.198766	7.74e-05	5.5e-05
11.5585	0.204791	7.97e-05	5.67e-05
11.6462	0.210821	8.21e-05	5.83e-05
11.7337	0.216816	8.44e-05	6e-05
11.8213	0.222876	8.68e-05	6.17e-05
11.9089	0.228878	8.91e-05	6.33e-05
11.9965	0.234907	9.15e-05	6.5e-05
12.0841	0.240901	9.38e-05	6.67e-05
12.1717	0.246971	9.62e-05	6.83e-05
12.2593	0.252966	9.85e-05	7e-05
12.3469	0.258993	0.00010085	7.17e-05
12.4346	0.264998	0.000103188	7.33e-05
12.5222	0.270962	0.000105564	7.5e-05
12.9174	0.277082	0.000107899	7.67e-05
13.005	0.283145	0.00011026	7.83e-05
13.0926	0.289146	0.000112597	8e-05
13.1801	0.295178	0.000114947	8.17e-05
13.2677	0.301173	0.000117282	8.33e-05
13.3553	0.307236	0.000119644	8.5e-05
13.4429	0.313237	0.000121981	8.67e-05
13.5305	0.319265	0.000124328	8.83e-05
13.6181	0.3253	0.000126678	9e-05
13.7057	0.331336	0.00012903	9.17e-05
13.7932	0.337333	0.000131366	9.33e-05
13.8808	0.343328	0.000133701	9.5e-05
13.9684	0.349398	0.000136065	9.67e-05
14.056	0.35539	0.000138399	9.83e-05
14.1436	0.36142	0.000140747	0.0001
14.2312	0.367418	0.000143083	0.00010165
14.3188	0.373486	0.000145446	0.000103329
14.4064	0.379485	0.000147783	0.000104999
14.4939	0.385546	0.000150144	0.000106676
14.5815	0.391547	0.000152482	0.000108336
14.6691	0.397576	0.00015483	0.000110004
14.7567	0.403572	0.000157165	0.000111664
14.8442	0.409633	0.000159525	0.000113339
14.9318	0.415638	0.000161864	0.000115
15.0194	0.421699	0.000164225	0.00011668
15.107	0.427694	0.00016656	0.000118338
15.1946	0.433732	0.000168912	0.000120009
15.2822	0.439725	0.000171247	0.000121667
15.3698	0.445788	0.000173607	0.000123344
15.4573	0.451784	0.000175943	0.000125004
15.5449	0.457824	0.000178295	0.000126677
15.6325	0.463823	0.000180632	0.000128336
15.7201	0.469884	0.000182993	0.000130014
15.8077	0.475886	0.000185331	0.000131674
15.8952	0.481947	0.000187692	0.000133351
15.9828	0.487943	0.000190028	0.000135012
16.0704	0.493971	0.000192375	0.00013668
16.158	0.499976	0.000194714	0.000138341
16.2456	0.49397	0.000192375	0.000136681
16.3332	0.487943	0.000190029	0.000135012
16.4208	0.481947	0.000187694	0.000133355
16.5083	0.475886	0.000185334	0.000131678
16.5959	0.469885	0.000182996	0.000130017
16.6835	0.463824	0.000180636	0.00012834
16.7711	0.457825	0.0001783	0.000126679
16.8586	0.451784	0.000175948	0.000125009
16.9462	0.445788	0.000173613	0.000123349
17.0338	0.439726	0.000171252	0.000121671
17.1214	0.433733	0.000168918	0.000120014
17.209	0.427694	0.000166567	0.000118342
17.2966	0.4217	0.000164232	0.000116684
17.3842	0.415638	0.000161871	0.000115007
17.4718	0.409633	0.000159533	0.000113343
17.5594	0.403572	0.000157173	0.000111668
17.6469	0.397576	0.000154838	0.000110008
17.7345	0.391548	0.00015249	0.00010834
17.8221	0.385546	0.000150152	0.000106679
17.9097	0.379484	0.000147792	0.000105001
17.9973	0.373485	0.000145455	0.000103343
18.0849	0.367417	0.000143092	0.000101663
18.1725	0.36142	0.000140757	0.000100003
18.2601	0.35539	0.000138408	9.83e-05
18.3477	0.349398	0.000136075	9.67e-05
18.4352	0.343328	0.000133711	9.5e-05
18.5228	0.337334	0.000131376	9.33e-05
18.6104	0.331336	0.000129041	9.17e-05
18.698	0.325301	0.00012669	9e-05
18.7856	0.319265	0.000124339	8.83e-05
18.8732	0.313237	0.000121992	8.67e-05
18.9608	0.307235	0.000119655	8.5e-05
19.0484	0.301173	0.000117294	8.33e-05
19.1359	0.295177	0.000114959	8.17e-05
19.2235	0.289147	0.000112609	8e-05
19.3111	0.283145	0.000110272	7.83e-05
19.3987	0.277082	0.00010791	7.67e-05
19.4863	0.271086	0.000105575	7.5e-05
19.5739	0.265026	0.000103215	7.33e-05
19.6614	0.25902	0.000100877	7.17e-05
19.9073	0.252966	9.85e-05	7e-05
19.9949	0.246971	9.62e-05	6.83e-05
20.0825	0.240901	9.38e-05	6.67e-05
20.1701	0.234908	9.15e-05	6.5e-05
20.2577	0.228879	8.91e-05	6.33e-05
20.3453	0.222876	8.68e-05	6.17e-05
20.4329	0.216816	8.44e-05	6e-05
20.5205	0.210821	8.21e-05	5.83e-05
20.6081	0.204792	7.98e-05	5.67e-05
20.6958	0.198766	7.74e-05	5.5e-05
20.7834	0.192741	7.51e-05	5.33e-05
20.871	0.186715	7.27e-05	5.17e-05
20.9585	0.180698	7.04e-05	5e-05
21.0461	0.174674	6.8e-05	4.83e-05
21.1337	0.168648	6.57e-05	4.67e-05
21.2213	0.162624	6.33e-05	4.5e-05
21.3088	0.1566	6.1e-05	4.33e-05
21.3964	0.150576	5.86e-05	4.17e-05
21.484	0.144557	5.63e-05	4e-05
21.5716	0.138534	5.39e-05	3.83e-05
21.6592	0.132509	5.16e-05	3.67e-05
21.7468	0.126484	4.93e-05	3.5e-05
21.8343	0.12046	4.69e-05	3.33e-05
21.9219	0.114443	4.46e-05	3.17e-05
22.0095	0.108419	4.22e-05	3e-05
22.0971	0.102394	3.99e-05	2.83e-05
22.1847	0.0963703	3.75e-05	2.67e-05
22.2723	0.0903462	3.52e-05	2.5e-05
22.3598	0.0843217	3.28e-05	2.33e-05
22.4474	0.0783052	3.05e-05	2.17e-05
22.535	0.0722812	2.81e-05	2e-05
22.6226	0.0662566	2.58e-05	1.83e-05
22.7102	0.0602321	2.35e-05	1.67e-05
22.7977	0.0542082	2.11e-05	1.5e-05
22.8853	0.0481884	1.88e-05	1.33e-05
22.9729	0.0421637	1.64e-05	1.17e-05
23.0605	0.0361446	1.41e-05	9.99e-06
23.1481	0.0301192	1.17e-05	8.32e-06
23.398	0.024073	9.37e-06	6.66e-06
23.4855	0.01807	7.03e-06	4.99e-06
23.5731	0.0120464	4.68e-06	3.33e-06
23.6607	0.00602368	2.34e-06	1.66e-06
23.9521	6.07747e-06	-6.08e-09	-4.52e-09
24.5142	-0.00602311	-2.35e-06	-1.67e-06
24.6018	-0.0120464	-4.7e-06	-3.34e-06
24.6894	-0.0180702	-7.05e-06	-5.01e-06
24.777	-0.0240727	-9.37e-06	-6.66e-06
25.1763	-0.0301128	-1.17e-05	-8.33e-06
25.2639	-0.0361377	-1.41e-05	-9.99e-06
25.3515	-0.0421637	-1.64e-05	-1.17e-05
25.439	-0.0481865	-1.88e-05	-1.33e-05
25.5266	-0.0542086	-2.11e-05	-1.5e-05
25.6142	-0.0602306	-2.35e-05	-1.67e-05
25.7018	-0.0662561	-2.58e-05	-1.83e-05
25.7894	-0.0722817	-2.82e-05	-2e-05
25.877	-0.0783032	-3.05e-05	-2.17e-05
25.9646	-0.0843258	-3.28e-05	-2.33e-05
26.0522	-0.0903469	-3.52e-05	-2.5e-05
26.1398	-0.0963725	-3.75e-05	-2.67e-05
26.2274	-0.102398	-3.99e-05	-2.83e-05
26.315	-0.108423	-4.22e-05	-3e-05
26.4026	-0.114445	-4.46e-05	-3.17e-05
26.4901	-0.120463	-4.69e-05	-3.33e-05
26.5777	-0.126488	-4.93e-05	-3.5e-05
26.6653	-0.132514	-5.16e-05	-3.67e-05
26.7529	-0.138539	-5.4e-05	-3.83e-05
26.8405	-0.144561	-5.63e-05	-4e-05
26.9281	-0.150582	-5.87e-05	-4.17e-05
27.0157	-0.156603	-6.1e-05	-4.33e-05
27.1033	-0.162628	-6.33e-05	-4.5e-05
27.1909	-0.168654	-6.57e-05	-4.67e-05
27.2785	-0.174675	-6.8e-05	-4.83e-05
27.3661	-0.180701	-7.04e-05	-5e-05
27.4537	-0.186719	-7.27e-05	-5.17e-05
27.5413	-0.192744	-7.51e-05	-5.33e-05
27.6288	-0.198768	-7.74e-05	-5.5e-05
27.7164	-0.204793	-7.98e-05	-5.67e-05
27.804	-0.210826	-8.21e-05	-5.83e-05
27.8916	-0.216824	-8.45e-05	-6e-05
27.9792	-0.222861	-8.68e-05	-6.17e-05
28.0668	-0.228862	-8.91e-05	-6.33e-05
28.1544	-0.234926	-9.15e-05	-6.5e-05
28.242	-0.240926	-9.38e-05	-6.67e-05
28.3296	-0.246964	-9.62e-05	-6.83e-05
28.4172	-0.252962	-9.85e-05	-7e-05
28.5048	-0.259028	-0.000100898	-7.17e-05
28.5924	-0.265035	-0.000103238	-7.34e-05
28.68	-0.270901	-0.000105619	-7.5e-05
29.0752	-0.277084	-0.000107956	-7.67e-05
29.1628	-0.283118	-0.000110307	-7.84e-05
29.2504	-0.28912	-0.000112645	-8e-05
29.3379	-0.295188	-0.000115009	-8.17e-05
29.4255	-0.301186	-0.000117346	-8.34e-05
29.5131	-0.307225	-0.000119699	-8.5e-05
29.6007	-0.313225	-0.000122037	-8.67e-05
29.6883	-0.31929	-0.000124399	-8.84e-05
29.7759	-0.325296	-0.00012674	-9e-05
29.8635	-0.331337	-0.000129092	-9.17e-05
29.9511	-0.337335	-0.00013143	-9.34e-05
30.0387	-0.343334	-0.000133767	-9.5e-05
30.1263	-0.349374	-0.00013612	-9.67e-05
30.2139	-0.355371	-0.000138457	-9.83e-05
30.3014	-0.361436	-0.00014082	-0.000100027
30.389	-0.367439	-0.000143159	-0.000101689
30.4766	-0.373476	-0.000145511	-0.000103359
30.5642	-0.379476	-0.000147848	-0.000105046
30.6518	-0.385541	-0.000150211	-0.000106724
30.7394	-0.391545	-0.000152551	-0.000108387
30.827	-0.39758	-0.000154902	-0.000110056
30.9146	-0.40358	-0.000157239	-0.000111718
31.0022	-0.409646	-0.000159603	-0.000113395
31.0898	-0.415653	-0.000161943	-0.000115058
31.1774	-0.421683	-0.000164292	-0.000116728
31.265	-0.427682	-0.00016663	-0.000118388
31.3526	-0.433722	-0.000168983	-0.00012006
31.4401	-0.43972	-0.00017132	-0.00012172
31.5277	-0.445785	-0.000173683	-0.000123399
31.6153	-0.451787	-0.000176022	-0.00012506
31.7029	-0.457831	-0.000178376	-0.000126733
31.7905	-0.463832	-0.000180714	-0.000128394
31.8781	-0.469897	-0.000183077	-0.000130073
31.9657	-0.475901	-0.000185417	-0.000131737
32.0533	-0.481934	-0.000187768	-0.000133406
32.1409	-0.487936	-0.000190106	-0.000135066
32.2285	-0.493966	-0.000192455	-0.000136735
32.316	-0.499972	-0.000194795	-0.0001384
